# Supplementary material for: The Modifying Effects of Lifestyle Behaviors on the Association Between Drinking Water Micronutrients and BMI Status Among Children and Adolescents Aged 7~17: A Population-Based Regional Surveillance in 2022
Source: Nutrients. 2024 Nov 18;16(22):3931. doi: 10.3390/nu16223931 (PMC11597896; doi:10.3390/nu16223931)
Supplement: Supplementary file 1 [file nutrients-16-03931-s001.zip]

Archive with 1 entries (1 files):
- nutrients-3291310-supplementary.pdf
